# Supplementary material for: Winner-takes-all resource competition redirects cascading cell fate transitions
Source: Nat Commun. 2021 Feb 8;12:853. doi: 10.1038/s41467-021-21125-3 (PMC7870843; doi:10.1038/s41467-021-21125-3)
Supplement: Supplementary file 4 — Source Data [file 41467_2021_21125_MOESM4_ESM.zip]

Archive with 295 entries (286 files):
- Fig.2b Fig.S2/
- Fig.2b Fig.S2/A02.fcs
- Fig.2b Fig.S2/A03.fcs
- Fig.2b Fig.S2/A04.fcs
- Fig.2b Fig.S2/A05.fcs
- Fig.2b Fig.S2/A06.fcs
- Fig.2b Fig.S2/A07.fcs
- Fig.2b Fig.S2/A08.fcs
- Fig.2b Fig.S2/A09.fcs
- Fig.2b Fig.S2/A10.fcs
- Fig.2b Fig.S2/A11.fcs
- Fig.2b Fig.S2/B02.fcs
- Fig.2b Fig.S2/B03.fcs
- Fig.2b Fig.S2/B04.fcs
- Fig.2b Fig.S2/B05.fcs
- Fig.2b Fig.S2/B06.fcs
- Fig.2b Fig.S2/B07.fcs
- Fig.2b Fig.S2/B08.fcs
- Fig.2b Fig.S2/B09.fcs
- Fig.2b Fig.S2/B10.fcs
- Fig.2b Fig.S2/B11.fcs
- Fig.2b Fig.S2/C02.fcs
- Fig.2b Fig.S2/C03.fcs
- Fig.2b Fig.S2/C04.fcs
- Fig.2b Fig.S2/C05.fcs
- Fig.2b Fig.S2/C06.fcs
- Fig.2b Fig.S2/C07.fcs
- Fig.2b Fig.S2/C08.fcs
- Fig.2b Fig.S2/C09.fcs
- Fig.2b Fig.S2/C10.fcs
- Fig.2b Fig.S2/C11.fcs
- Fig.2b Fig.S2/D02.fcs
- Fig.2b Fig.S2/D03.fcs
- Fig.2b Fig.S2/D04.fcs
- Fig.2b Fig.S2/D05.fcs
- Fig.2b Fig.S2/D06.fcs
- Fig.2b Fig.S2/D07.fcs
- Fig.2b Fig.S2/D08.fcs
- Fig.2b Fig.S2/D09.fcs
- Fig.2b Fig.S2/D10.fcs
- Fig.2b Fig.S2/D11.fcs
- Fig.2b Fig.S2/H12.fcs
- Fig.3b Fig.S4/
- Fig.3b Fig.S4/A01.fcs
- Fig.3b Fig.S4/A02.fcs
- Fig.3b Fig.S4/A03.fcs
- Fig.3b Fig.S4/A04.fcs
- Fig.3b Fig.S4/A05.fcs
- Fig.3b Fig.S4/A06.fcs
- Fig.3b Fig.S4/A07.fcs
- Fig.3b Fig.S4/A08.fcs
- Fig.3b Fig.S4/A09.fcs
- Fig.3b Fig.S4/A10.fcs
- Fig.3b Fig.S4/B01.fcs
- Fig.3b Fig.S4/B02.fcs
- Fig.3b Fig.S4/B03.fcs
- Fig.3b Fig.S4/B04.fcs
- Fig.3b Fig.S4/B05.fcs
- Fig.3b Fig.S4/B06.fcs
- Fig.3b Fig.S4/B07.fcs
- Fig.3b Fig.S4/B08.fcs
- Fig.3b Fig.S4/B09.fcs
- Fig.3b Fig.S4/B10.fcs
- Fig.3b Fig.S4/C01.fcs
- Fig.3b Fig.S4/C02.fcs
- Fig.3b Fig.S4/C03.fcs
- Fig.3b Fig.S4/C04.fcs
- Fig.3b Fig.S4/C05.fcs
- Fig.3b Fig.S4/C06.fcs
- Fig.3b Fig.S4/C07.fcs
- Fig.3b Fig.S4/C08.fcs
- Fig.3b Fig.S4/C09.fcs
- Fig.3b Fig.S4/C10.fcs
- Fig.4b Fig.S6/
- Fig.4b Fig.S6/A01.fcs
- Fig.4b Fig.S6/A02.fcs
- Fig.4b Fig.S6/A03.fcs
- Fig.4b Fig.S6/A04.fcs
- Fig.4b Fig.S6/A05.fcs
- Fig.4b Fig.S6/A06.fcs
- Fig.4b Fig.S6/A07.fcs
- Fig.4b Fig.S6/B01.fcs
- Fig.4b Fig.S6/B02.fcs
- Fig.4b Fig.S6/B03.fcs
- Fig.4b Fig.S6/B04.fcs
- Fig.4b Fig.S6/B05.fcs
- Fig.4b Fig.S6/B06.fcs
- Fig.4b Fig.S6/B07.fcs
- Fig.4b Fig.S6/C01.fcs
- Fig.4b Fig.S6/C02.fcs
- Fig.4b Fig.S6/C03.fcs
- Fig.4b Fig.S6/C04.fcs
- Fig.4b Fig.S6/C05.fcs
- Fig.4b Fig.S6/C06.fcs
- Fig.4b Fig.S6/C07.fcs
- Fig.4b Fig.S6/D01.fcs
- Fig.4b Fig.S6/D02.fcs
- Fig.4b Fig.S6/D03.fcs
- Fig.4b Fig.S6/D04.fcs
- Fig.4b Fig.S6/D05.fcs
- Fig.4b Fig.S6/D06.fcs
- Fig.4b Fig.S6/D07.fcs
- Fig.4b Fig.S6/E01.fcs
- Fig.4b Fig.S6/E02.fcs
- Fig.4b Fig.S6/E03.fcs
- Fig.4b Fig.S6/E04.fcs
- Fig.4b Fig.S6/E05.fcs
- Fig.4b Fig.S6/E06.fcs
- Fig.4b Fig.S6/E07.fcs
- Fig.5b Fig.S9/
- Fig.5b Fig.S9/A01.fcs
- Fig.5b Fig.S9/A02.fcs
- Fig.5b Fig.S9/A03.fcs
- Fig.5b Fig.S9/A04.fcs
- Fig.5b Fig.S9/A05.fcs
- Fig.5b Fig.S9/A06.fcs
- Fig.5b Fig.S9/A07.fcs
- Fig.5b Fig.S9/A08.fcs
- Fig.5b Fig.S9/A09.fcs
- Fig.5b Fig.S9/A10.fcs
- Fig.5b Fig.S9/B01.fcs
- Fig.5b Fig.S9/B02.fcs
- Fig.5b Fig.S9/B03.fcs
- Fig.5b Fig.S9/B04.fcs
- Fig.5b Fig.S9/B05.fcs
- Fig.5b Fig.S9/B06.fcs
- Fig.5b Fig.S9/B07.fcs
- Fig.5b Fig.S9/B08.fcs
- Fig.5b Fig.S9/B09.fcs
- Fig.5b Fig.S9/B10.fcs
- Fig.5b Fig.S9/C01.fcs
- Fig.5b Fig.S9/C02.fcs
- Fig.5b Fig.S9/C03.fcs
- Fig.5b Fig.S9/C04.fcs
- Fig.5b Fig.S9/C05.fcs
- Fig.5b Fig.S9/C06.fcs
- Fig.5b Fig.S9/C07.fcs
- Fig.5b Fig.S9/C08.fcs
- Fig.5b Fig.S9/C09.fcs
- Fig.5b Fig.S9/C10.fcs
- Fig.S10/
- Fig.S10/B01.fcs
- Fig.S10/B02.fcs
- Fig.S10/B03.fcs
- Fig.S10/B04.fcs
- Fig.S10/B05.fcs
- Fig.S10/B06.fcs
- Fig.S10/B07.fcs
- Fig.S10/C01.fcs
- Fig.S10/C02.fcs
- Fig.S10/C03.fcs
- Fig.S10/C04.fcs
- Fig.S10/C05.fcs
- Fig.S10/C06.fcs
- Fig.S10/C07.fcs
- Fig.S10/D01.fcs
- Fig.S10/D02.fcs
- Fig.S10/D03.fcs
- Fig.S10/D04.fcs
- Fig.S10/D05.fcs
- Fig.S10/D06.fcs
- Fig.S10/D07.fcs
- Fig.S3/
- Fig.S3/A01.fcs
- Fig.S3/A02.fcs
- Fig.S3/A03.fcs
- Fig.S3/A04.fcs
- Fig.S3/A05.fcs
- Fig.S3/A06.fcs
- Fig.S3/A07.fcs
- Fig.S3/A08.fcs
- Fig.S3/A09.fcs
- Fig.S3/B01.fcs
- Fig.S3/B02.fcs
- Fig.S3/B03.fcs
- Fig.S3/B04.fcs
- Fig.S3/B05.fcs
- Fig.S3/B06.fcs
- Fig.S3/B07.fcs
- Fig.S3/B08.fcs
- Fig.S3/B09.fcs
- Fig.S3/C01.fcs
- Fig.S3/C02.fcs
- Fig.S3/C03.fcs
- Fig.S3/C04.fcs
- Fig.S3/C05.fcs
- Fig.S3/C06.fcs
- Fig.S3/C07.fcs
- Fig.S3/C08.fcs
- Fig.S3/C09.fcs
- Fig.S3/H12.fcs
- Fig.S5/
- Fig.S5/A01.fcs
- Fig.S5/A02.fcs
- Fig.S5/A03.fcs
- Fig.S5/A04.fcs
- Fig.S5/A05.fcs
- Fig.S5/A06.fcs
- Fig.S5/A07.fcs
- Fig.S5/A08.fcs
- Fig.S5/A09.fcs
- Fig.S5/A10.fcs
- Fig.S5/A11.fcs
- Fig.S5/A12.fcs
- Fig.S5/B01.fcs
- Fig.S5/B02.fcs
- Fig.S5/B03.fcs
- Fig.S5/B04.fcs
- Fig.S5/B05.fcs
- Fig.S5/B06.fcs
- Fig.S5/B07.fcs
- Fig.S5/B08.fcs
- Fig.S5/B09.fcs
- Fig.S5/B10.fcs
- Fig.S5/B11.fcs
- Fig.S5/B12.fcs
- Fig.S5/E01.fcs
- Fig.S5/E02.fcs
- Fig.S5/E03.fcs
- Fig.S5/E04.fcs
- Fig.S5/E05.fcs
- Fig.S5/E06.fcs
- Fig.S5/E07.fcs
- Fig.S5/E08.fcs
- Fig.S5/E09.fcs
- Fig.S5/E10.fcs
- Fig.S5/E11.fcs
- Fig.S5/E12.fcs
- Fig.S5/F01.fcs
- Fig.S5/F02.fcs
- Fig.S5/F03.fcs
- Fig.S5/F04.fcs
- Fig.S5/F05.fcs
- Fig.S5/F06.fcs
- Fig.S5/F07.fcs
- Fig.S5/F08.fcs
- Fig.S5/F09.fcs
- Fig.S5/F10.fcs
- Fig.S5/F11.fcs
- Fig.S5/F12.fcs
- Fig.S5/H12.fcs
- Fig.S7/
- Fig.S7/C01.fcs
- Fig.S7/C02.fcs
- Fig.S7/C03.fcs
- Fig.S7/C04.fcs
- Fig.S7/C05.fcs
- Fig.S7/C06.fcs
- Fig.S7/C07.fcs
- Fig.S7/D01.fcs
- Fig.S7/D02.fcs
- Fig.S7/D03.fcs
- Fig.S7/D04.fcs
- Fig.S7/D05.fcs
- Fig.S7/D06.fcs
- Fig.S7/D07.fcs
- Fig.S7/E01.fcs
- Fig.S7/E02.fcs
- Fig.S7/E03.fcs
- Fig.S7/E04.fcs
- Fig.S7/E05.fcs
- Fig.S7/E06.fcs
- Fig.S7/E07.fcs
- Fig.S7/F01.fcs
- Fig.S7/F02.fcs
- Fig.S7/F03.fcs
- Fig.S7/F04.fcs
- Fig.S7/F05.fcs
- Fig.S7/F06.fcs
- Fig.S7/F07.fcs
- Fig.S8/
- Fig.S8/A01.fcs
- Fig.S8/A02.fcs
- Fig.S8/A03.fcs
- Fig.S8/A04.fcs
- Fig.S8/A05.fcs
- Fig.S8/A06.fcs
- Fig.S8/A07.fcs
- Fig.S8/B01.fcs
- Fig.S8/B02.fcs
- Fig.S8/B03.fcs
- Fig.S8/B04.fcs
- Fig.S8/B05.fcs
- Fig.S8/B06.fcs
- Fig.S8/B07.fcs
- Fig.S8/C01.fcs
- Fig.S8/C02.fcs
- Fig.S8/C03.fcs
- Fig.S8/C04.fcs
- Fig.S8/C05.fcs
- Fig.S8/C06.fcs
- Fig.S8/C07.fcs
- Fig.S8/H07.fcs
- Fig.S8/H08.fcs
- Fig.2a.xlsx
