# Supplementary material for: Winner-takes-all resource competition redirects cascading cell fate transitions
Source: Nat Commun. 2021 Feb 8;12:853. doi: 10.1038/s41467-021-21125-3 (PMC7870843; doi:10.1038/s41467-021-21125-3)
Supplement: Supplementary file 4 — Source Data [file 41467_2021_21125_MOESM4_ESM.zip › Fig.2a.xlsx]

## Sheet: Fig.2a
			GFP/OD				RFP/OD
L-ara (%)		Replicate 1	Replicate 2	Replicate 3		Replicate 1	Replicate 2	Replicate 3
0.000125		32	37.2208	40.4732		25638.2	24643.9	24177.5
0.00025		29.8686	41.0714	46.4396		25514.3	24494	25460.7
0.000625		83.5351	97.0816	114.344		23803.3	23806.4	25879.6
0.00125		315.725	307.108	289.028		24478.5	23812.3	22566.8
0.001875		542.567	526.984	481.781		22686.1	21190.5	20487.9
0.0025		731.851	652.965	727.989		19429.7	16682.6	18832.5
0.00375		984.807	841.96	868.3		15824.6	14039.3	10081.9
0.005		1044.93	1064.21	1246.87		9176.09	8346.32	4845.98
